# Supplementary material for: Paternal Grandmother Age Affects the Strength of Wolbachia-Induced Cytoplasmic Incompatibility in Drosophila melanogaster
Source: mBio. 2019 Nov 5;10(6):e01879-19. doi: 10.1128/mBio.01879-19 (PMC6831774; doi:10.1128/mBio.01879-19)
Supplement: DATA SET S1 [file mBio.01879-19-sd001.xlsx]

## Sheet: Fig. 1 YW HR
Fig. 1
Experiment: Hatch rate using y1w* flies.
Key: #d.Mo = mother age, M = male, F = female, + = Wolbachia infected, - = Wolbachia uninfected
Samples with fewer than 25 embryos were removed from analysis. Rationale described in methods.
	[11d.Mo;M;-]x[F;-]				[2d.Mo;M;+]x[F;-]				[5d.Mo;M;+]x[F;-]				[11d.Mo;M;+]x[F;-]				[14d.Mo;M;+]x[F;-]				[18d.Mo;M;+]x[F;-]
	0 h Count	30 h Count	% Hatching		0 h Count	30 h Count	% Hatching		0 h Count	30 h Count	% Hatching		0 h Count	30 h Count	% Hatching		0 h Count	30 h Count	% Hatching		0 h Count	30 h Count	% Hatching
	68	4	94.1176		64	64	0		30	29	3.33333		67	65	2.98507		86	69	19.7674		44	41	6.81818
	61	1	98.3607		67	34	49.2537		96	60	37.5		29	29	0		51	49	3.92157		31	31	0
	55	10	81.8182		56	34	39.2857		74	53	28.3784		81	75	7.40741		74	72	2.7027		81	81	0
	100	6	94		27	27	0		111	71	36.036		60	53	11.6667		68	66	2.94118		87	87	0
	55	15	72.7273		67	27	59.7015		48	14	70.8333		105	71	32.381		52	51	1.92308		40	40	0
	72	4	94.4444		86	84	2.32558		48	39	18.75		87	82	5.74713		67	60	10.4478		57	57	0
	112	3	97.3214		62	32	48.3871		63	45	28.5714		54	52	3.7037		58	58	0		124	104	16.129
	64	2	96.875		47	17	63.8298		73	73	0		30	30	0		34	34	0		56	43	23.2143
	64	1	98.4375		52	33	36.5385		79	21	73.4177		34	34	0		87	7	91.954		86	72	16.2791
	49	8	83.6735		66	34	48.4848		83		100		64	38	40.625		60	54	10		66	65	1.51515
	77	3	96.1039		56	40	28.5714		71		100						35	21	40		66	66	0
	52	2	96.1538		62	52	16.129		25	25	0						32	32	0		71	71	0
	77	6	92.2078		73	71	2.73973		58	47	18.9655						71	71	0		92	92	0
	96	0	100		61	61	0		40	17	57.5						44	44	0		41	41	0
	92	1	98.913		58	38	34.4828		54	50	7.40741						29	29	0		89	74	16.8539
	46	1	97.8261		82	69	15.8537		29	27	6.89655						39	39	0		62	49	20.9677
	56	3	94.6429		29	23	20.6897		67	17	74.6269						59	56	5.08475		57	48	15.7895
	90	2	97.7778		93	55	40.8602		48	3	93.75						48	47	2.08333		36	36	0
	74	5	93.2432		74	45	39.1892		119	111	6.72269						72	52	27.7778		81	75	7.40741
	108	3	97.2222		61	58	4.91803		38	30	21.0526						64	62	3.125		35	28	20
	33	1	96.9697		59	38	35.5932		61	55	9.83607						78	78	0		34	34	0
	25	12	52		71	24	66.1972		70	59	15.7143						79	69	12.6582		34	24	29.4118
	45	12	73.3333		60	36	40		75	35	53.3333						83	83	0		57	43	24.5614
	73	1	98.6301		48	45	6.25		37	22	40.5405						53	45	15.0943		34	34	0
	78	3	96.1538		52	30	42.3077		44	17	61.3636						28	19	32.1429
	88	26	70.4545		67	44	34.3284		57	57	0
	71	11	84.507		64	31	51.5625		53	25	52.8302
	71	1	98.5915		53	39	26.4151		103	88	14.5631
	103	1	99.0291		64	40	37.5		27	23	14.8148
	81	13	83.9506		58	55	5.17241		57	52	8.77193
	74	4	94.5946		111	76	31.5315		27	22	18.5185
	67	4	94.0299		69	16	76.8116		44	44	0
	31	6	80.6452		47	42	10.6383		55	52	5.45455
	58	6	89.6552		49	40	18.3673
	84	7	91.6667

## Sheet: Fig. 2A Uncle ab
Fig. 2A
Experiment: Wolbachia densities in adult sons of 2-, 5-, 11-, 14-, and 18- day old grandmothers.
Key: #d.Mo = mother age
Samples are single male abdomens of virgin infected y1w* flies.
Each data point is the average of three technical replicates.
		Average experimental CT value		Average control CT value
	Sample	Tested experimental	House keeping experimental	Tested control	Housekeeping control	Experimental delta CT	Control delta CT	Delta delta CT	Expression fold change
	2d.Mo 1	23.57	24.22	20	21.08	-0.66	-1.08	0.424355	0.745172
	2d.Mo 2	24.35	25.44	20	21.08	-1.09	-1.08	-0.0145024	1.0101
	2d.Mo 3	23.52	24.74	20	21.08	-1.22	-1.08	-0.140714	1.10245
	2d.Mo 4	22.04	23.28	20	21.08	-1.24	-1.08	-0.160452	1.11764
	2d.Mo 5	21.79	23.38	19.74	20.62	-1.59	-0.88	-0.717175	1.64396
	2d.Mo 6	21.61	23.23	19.74	20.62	-1.62	-0.88	-0.745717	1.67681
	2d.Mo 7	22.59	23.52	19.74	20.62	-0.93	-0.88	-0.0539233	1.03808
	2d.Mo 8	22.2	23.56	19.74	20.62	-1.36	-0.88	-0.483105	1.39775
	5d.Mo 1	23.67	25.09	20	21.08	-1.41	-1.08	-0.334756	1.26116
	5d.Mo 2	23.17	24.32	20	21.08	-1.15	-1.08	-0.0742427	1.05281
	5d.Mo 3	22.41	24.16	20	21.08	-1.76	-1.08	-0.677159	1.59899
	5d.Mo 4	22.16	23.21	20	21.08	-1.06	-1.08	0.0226954	0.984392
	5d.Mo 5	22.39	23.49	19.74	20.62	-1.1	-0.88	-0.224811	1.16862
	5d.Mo 6	23.27	24.9	19.74	20.62	-1.63	-0.88	-0.756864	1.68981
	5d.Mo 7	22.59	23.64	19.74	20.62	-1.05	-0.88	-0.172891	1.12732
	5d.Mo 8	23.24	23.84	19.74	20.62	-0.6	-0.88	0.275703	0.826047
	11d.Mo 1	21.64	23.38	20	21.08	-1.74	-1.08	-0.657509	1.57736
	11d.Mo 2	20.84	23.14	20	21.08	-2.29	-1.08	-1.21391	2.31965
	11d.Mo 3	21.9	23.56	20	21.08	-1.66	-1.08	-0.576376	1.4911
	11d.Mo 4	21.98	23.34	20	21.08	-1.36	-1.08	-0.277036	1.2117
	11d.Mo 5	22.55	23.93	19.74	20.62	-1.38	-0.88	-0.502586	1.41675
	14d.Mo 1	25.24	26.51	20	21.08	-1.26	-1.08	-0.184465	1.1364
	14d.Mo 2	23.11	24.55	20	21.08	-1.44	-1.08	-0.363517	1.28656
	14d.Mo 3	23.72	25.85	20	21.08	-2.13	-1.08	-1.04619	2.06507
	14d.Mo 4	23.32	24.64	20	21.08	-1.32	-1.08	-0.237773	1.17917
	14d.Mo 5	21.39	23.27	19.74	20.62	-1.88	-0.88	-1.00115	2.00159
	14d.Mo 6	22.04	23.81	19.74	20.62	-1.77	-0.88	-0.892785	1.85676
	14d.Mo 7	22.71	23.88	19.74	20.62	-1.17	-0.88	-0.298583	1.22994
	14d.Mo 8	22.44	23.38	19.74	20.62	-0.94	-0.88	-0.065648	1.04655
	18d.Mo 1	23.81	25.33	20	21.08	-1.52	-1.08	-0.444412	1.36076
	18d.Mo 2	23.19	26.2	20	21.08	-3.01	-1.08	-1.92696	3.80252
	18d.Mo 3	22.65	25.06	20	21.08	-2.41	-1.08	-1.33172	2.51703
	18d.Mo 4	21.95	23.7	20	21.08	-1.75	-1.08	-0.67286	1.59423
	18d.Mo 5	21.76	23.35	19.74	20.62	-1.58	-0.88	-0.706906	1.6323
	18d.Mo 6	21.48	23.11	19.74	20.62	-1.64	-0.88	-0.760634	1.69423
	18d.Mo 7	22.3	23.61	19.74	20.62	-1.31	-0.88	-0.437311	1.35408
	18d.Mo 8	21.03	23.21	19.74	20.62	-2.18	-0.88	-1.30767	2.47541

## Sheet: Fig. 2b Embryo
Fig. 2B
Experiment: Wolbachia densities in embryo offspring of 2- and 11-day-old grandmothers.
Key: #d.Mo = mother age
Samples are unsexed embryos of infected YW flies.
Each data point is the average of two technical replicates.
		Average experimental CT value		Average control CT value
	Sample	Tested experimental	House keeping experimental	Tested control	Housekeeping control	Experimental delta CT	Control delta CT	Delta delta CT	Expression fold change
	2d.Mo 1	23.4	23.51	20.04	20	-0.116847	0.0463657	-0.163213	1.11978
	2d.Mo 2	24.53	25.87	20.04	20	-1.34514	0.0463657	-1.3915	2.62352
	2d.Mo 3	24.49	27.66	20.04	20	-3.17193	0.0463657	-3.2183	9.30688
	2d.Mo 4	24.7	26.59	20.04	20	-1.88864	0.0463657	-1.93501	3.8238
	2d.Mo 5	25.78	28.33	20.04	20	-2.55178	0.0463657	-2.59814	6.05507
	2d.Mo 6	24.9	25.94	20.04	20	-1.04198	0.0463657	-1.08834	2.1263
	2d.Mo 7	24.44	25.58	20.01	19.97	-1.13371	0.0424701	-1.17618	2.25978
	2d.Mo 8	24.23	24.5	20.01	19.97	-0.270718	0.0424701	-0.313188	1.24245
	2d.Mo 9	24.11	26.06	20.01	19.97	-1.95615	0.0424701	-1.99862	3.99618
	2d.Mo 10	23.25	25.38	20.01	19.97	-2.12905	0.0424701	-2.17152	4.50498
	2d.Mo 11	24.53	26.02	20.01	19.97	-1.49164	0.0424701	-1.53411	2.89609
	2d.Mo 12	24.43	27.06	20.01	19.97	-2.62551	0.0424701	-2.66798	6.35537
	11d.Mo 1	22.47	24.55	20.04	20	-2.07723	0.0463657	-2.12359	4.35778
	11d.Mo 2	22.21	28.81	20.04	20	-6.59355	0.0463657	-6.63991	99.7269
	11d.Mo 3	23.28	28.14	20.04	20	-4.86509	0.0463657	-4.91145	30.0951
	11d.Mo 4	24.03	27.73	20.04	20	-3.69742	0.0463657	-3.74378	13.3965
	11d.Mo 5	23.31	25.62	20.04	20	-2.30924	0.0463657	-2.35561	5.1181
	11d.Mo 6	23.6	29.02	20.04	20	-5.41844	0.0463657	-5.46481	44.1643
	11d.Mo 7	23.58	26.13	20.01	19.97	-2.55256	0.0424701	-2.59503	6.04204
	11d.Mo 8	23.25	27.4	20.01	19.97	-4.15216	0.0424701	-4.19463	18.3109
	11d.Mo 9	23.26	26.44	20.01	19.97	-3.1807	0.0424701	-3.22317	9.3384
	11d.Mo 10	23.15	25.96	20.01	19.97	-2.8055	0.0424701	-2.84797	7.19988

## Sheet: Fig. 3 Ovaries
Fig. 3
Experiment: Wolbachia densities in ovaries of 2- and 11-day-old grandmothers.
Key: #d. = age, v = virgin, nv = not virgin
Samples are pools of 4 ovaries from infected y1w* flies.
Each data point is the average of two technical replicates.
		Average experimental CT value		Average control CT value
	Sample	Tested experimental	House keeping experimental	Tested control	Housekeeping control	Experimental delta CT	Control delta CT	Delta delta CT	Expression fold change
	2d. v 1	23.02	23.03	20.01	20.29	-0.00699824	-0.278887	0.271888	0.828235
	2d. v 2	22.7	22.12	20.01	20.29	0.578366	-0.278887	0.857253	0.552003
	2d. v 3	22.68	21.87	20.01	20.29	0.806157	-0.278887	1.08504	0.471378
	2d. v 4	22.44	21.98	20	19.81	0.4608	0.185625	0.275175	0.82635
	2d. v 5	22.77	21.91	20	19.81	0.865476	0.185625	0.679851	0.62423
	2d. v 6	23.01	22.22	20	19.81	0.786959	0.185625	0.601334	0.659144
	2d. v 7	22.53	22.28	19.89	19.89	0.250725	0.00499138	0.245733	0.843387
	2d. v 8	23.24	23.13	19.89	19.89	0.112217	0.00499138	0.107225	0.928372
	2d. v 9	22.3	21.84	19.89	19.89	0.454834	0.00499138	0.449843	0.732123
	2d. v 10	22.52	22.33	19.97	20.18	0.184394	-0.212227	0.396621	0.759636
	2d. v 11	22.36	21.68	19.97	20.18	0.672274	-0.212227	0.884501	0.541675
	2d. v 12	22.12	21.52	19.97	20.18	0.597294	-0.212227	0.809521	0.570571
	11d. v 1	21.32	22.34	20.01	20.29	-1.01701	-0.278887	-0.738128	1.66801
	11d. v 2	21.32	22.29	20.01	20.29	-0.970994	-0.278887	-0.692107	1.61564
	11d. v 3	21.37	21.84	20.01	20.29	-0.477895	-0.278887	-0.199009	1.14791
	11d. v 4	22.06	22.08	20	19.81	-0.0212797	0.185625	-0.206904	1.15421
	11d. v 5	21.41	22.04	20	19.81	-0.633513	0.185625	-0.819138	1.76435
	11d. v 6	21.52	22.39	20	19.81	-0.875116	0.185625	-1.06074	2.086
	11d. v 7	20.8	21.19	19.89	19.89	-0.394503	0.00499138	-0.399494	1.31905
	11d. v 8	21.23	21.58	19.89	19.89	-0.350358	0.00499138	-0.355349	1.2793
	11d. v 9	21.32	22.21	19.89	19.89	-0.892571	0.00499138	-0.897562	1.86292
	11d. v 10	21.5	22.29	19.97	20.18	-0.791671	-0.212227	-0.579444	1.49427
	11d. v 11	21.15	21.82	19.97	20.18	-0.671	-0.212227	-0.458773	1.37437
	B12	21.54	22.49	19.97	20.18	-0.945531	-0.212227	-0.733304	1.66244
	2d. nv 1	23.85	22.21	20.01	20.29	1.63533	-0.278887	1.91422	0.265316
	2d. nv 2	23.28	22.54	20.01	20.29	0.74145	-0.278887	1.02034	0.493001
	2d. nv 3	23.68	22.47	20.01	20.29	1.2077	-0.278887	1.48659	0.356855
	2d. nv 4	23.8	22.25	20	19.81	1.54147	0.185625	1.35584	0.390707
	2d. nv 5	22.89	21.76	20	19.81	1.13296	0.185625	0.947333	0.51859
	2d. nv 6	23.76	22.57	20	19.81	1.1931	0.185625	1.00747	0.497418
	2d. nv 7	31.98	35.14	19.89	19.89	-3.16228	0.00499138	-3.16727	8.98347
	2d. nv 8	23.37	22.26	19.89	19.89	1.11306	0.00499138	1.10807	0.463914
	2d. nv 9	23.06	21.64	19.89	19.89	1.42237	0.00499138	1.41738	0.374392
	2d. nv 10	23.12	22.05	19.97	20.18	1.06582	-0.212227	1.27805	0.412354
	2d. nv 11	22.9	22.01	19.97	20.18	0.890617	-0.212227	1.10284	0.465598
	2d. nv 12	23.33	22.23	19.97	20.18	1.09915	-0.212227	1.31138	0.402936
	11d. nv 1	22.58	22.34	20.01	20.29	0.240603	-0.278887	0.51949	0.697619
	11d. nv 2	22.3	22.05	20.01	20.29	0.250149	-0.278887	0.529036	0.693018
	11d. nv 3	22.2	22.22	20.01	20.29	-0.0175543	-0.278887	0.261332	0.834317
	11d. nv 4	22.82	22.11	20	19.81	0.713013	0.185625	0.527388	0.69381
	11d. nv 5	21.84	21.56	20	19.81	0.272514	0.185625	0.0868892	0.941551
	11d. nv 6	22.76	22.5	20	19.81	0.257458	0.185625	0.0718334	0.951428
	11d. nv 7	22.95	22.22	19.89	19.89	0.72209	0.00499138	0.717099	0.608319
	11d. nv 8	22.32	22.22	19.89	19.89	0.0991433	0.00499138	0.0941519	0.936823
	11d. nv 9	22.65	22.06	19.89	19.89	0.594022	0.00499138	0.58903	0.66479
	11d. nv 10	21.97	21.77	19.97	20.18	0.197433	-0.212227	0.409659	0.752801
	11d. nv 11	22.23	22.12	19.97	20.18	0.113116	-0.212227	0.325343	0.798109
	11d. nv 12	21.94	21.98	19.97	20.18	-0.0381881	-0.212227	0.174039	0.886358

## Sheet: Fig. S1 Rescue HR
Fig. S1
Experiment: y1w*
Key: #d.Mo = mother age, M = male, F = female, + = Wolbachia infected, - = Wolbachia uninfected
Samples with fewer than 25 embryos were removed from analysis. Rationale described in methods.
	[2d.Mo;M;+]x[F;-]				[5d.Mo;M;+]x[F;-]				[11d.Mo;M;+]x[F;-]				[14d.Mo;M;+]x[F;-]				[2d.Mo;M;+]x[F;+]				[5d.Mo;M;+]x[F;+]				[11d.Mo;M;+]x[F;+]				[14d.Mo;M;+]x[F;+]
	0 h Count	30 h Count	% Hatching		0 h Count	30 h Count	% Hatching		0 h Count	30 h Count	% Hatching		0 h Count	30 h Count	% Hatching		0 h Count	30 h Count	% Hatching		0 h Count	30 h Count	% Hatching		0 h Count	30 h Count	% Hatching		0 h Count	30 h Count	% Hatching
	87	70	19.5402		82	78	4.87805		57	56	1.75439		33	27	18.1818		29	12	58.6207		84	3	96.4286		37	15	59.4595		33	2	93.9394
	37	23	37.8378		29	29	0		38	38	0		51	48	5.88235		63	0	100		105	2	98.0952		86	3	96.5116		30	4	86.6667
	41	39	4.87805		30	26	13.3333		33	31	6.06061		44	44	0		117	2	98.2906		101	4	96.0396		50	5	90		63	11	82.5397
	35	28	20		26	25	3.84615		38	38	0		29	29	0		93	4	95.6989		96	4	95.8333		82	10	87.8049		85	13	84.7059
	33	29	12.1212		26	25	3.84615		38	4	89.4737		44	44	0		27	0	100		98	0	100		86	16	81.3953		99	3	96.9697
	45	32	28.8889		26	23	11.5385		25	25	0		31	28	9.67742		123	5	95.935		127	0	100		61	3	95.082		164	14	91.4634
	27	22	18.5185		28	18	35.7143		29	28	3.44828		29	29	0		121	6	95.0413		101	2	98.0198		79	3	96.2025		90	1	98.8889
	40	39	2.5		98	79	19.3878		58	3	94.8276		33	33	0		85	4	95.2941		105	1	99.0476		69	4	94.2029		82	8	90.2439
	74	63	14.8649		26	21	19.2308		49	49	0		41	37	9.7561		98	4	95.9184		115	6	94.7826		25	2	92		72	3	95.8333
	32	27	15.625		29	29	0		31	31	0		30	29	3.33333		163	3	98.1595		98	4	95.9184		74	2	97.2973		97	6	93.8144
	64	27	57.8125		26	26	0		28	28	0		31	31	0		37	5	86.4865		82	5	93.9024		95	1	98.9474		105	5	95.2381
	26	25	3.84615		40	37	7.5		25	23	8		37	33	10.8108		164	3	98.1707		98	5	94.898		51	6	88.2353		106	13	87.7358
	39	38	2.5641		31	0	100		34	34	0		30	27	10		121	2	98.3471		79	1	98.7342		28	7	75		72	2	97.2222
	35	35	0		28	28	0		29	29	0		31	29	6.45161		33	4	87.8788		72	6	91.6667		95	3	96.8421		92	4	95.6522
	89	78	12.3596		32	32	0		25	25	0		67	60	10.4478		56	1	98.2143		85	2	97.6471		67	25	62.6866		48	12	75
	36	31	13.8889		44	39	11.3636		33	27	18.1818		25	25	0		53	22	58.4906		37	17	54.0541		111	3	97.2973		79	6	92.4051
	42	34	19.0476		29	27	6.89655		26	25	3.84615		128	128	0		68	1	98.5294		25	2	92		74	3	95.9459		101	4	96.0396
	45	24	46.6667		38	38	0		34	18	47.0588		30	29	3.33333		112	2	98.2143		33	13	60.6061		118	3	97.4576		38	38	0
	99	99	0		27	26	3.7037		26	26	0		36	34	5.55556		94	1	98.9362		36	1	97.2222		100	3	97		45	3	93.3333
	25	21	16		30	26	13.3333		52	52	0		27	2	92.5926		105	1	99.0476		85	0	100		117	10	91.453		106	4	96.2264
	46	40	13.0435		57	49	14.0351		26	23	11.5385		29	29	0		48	48	0		122	2	98.3607		44	2	95.4545		113	8	92.9204
	42	42	0		39	39	0		31	31	0		30	29	3.33333		50	9	82		93	1	98.9247		90	3	96.6667		114	7	93.8596
	43	36	16.2791		79	64	18.9873		38	35	7.89474		59	58	1.69492		105	11	89.5238		755	12	98.4106		92	5	94.5652		67	7	89.5522
	27	21	22.2222		100	65	35		42	39	7.14286		28	28	0		66	7	89.3939		80	22	72.5		95	5	94.7368		97	7	92.7835
	26	24	7.69231		70	70	0		52	52	0		48	32	33.3333						108	11	89.8148		28	0	100		55	4	92.7273
	25	22	12						37	37	0		53	46	13.2075						47	5	89.3617		97	0	100		84	5	94.0476
	26	26	0						48	48	0		25	25	0						38	34	10.5263		79	8	89.8734		114	1	99.1228
	74	60	18.9189						28	28	0		28	28	0										79	2	97.4684		73	1	98.6301
	70	54	22.8571						27	27	0		37	37	0										99	5	94.9495		121	0	100
	26	26	0						35	34	2.85714		42	2	95.2381
	36	22	38.8889						38	38	0		31	31	0

## Sheet: Fig. S2 nos-gal4
Fig. S2
Experiment: nos-GAL4-tubulin
Key: #d.Mo = mother age, M = male, F = female, + = Wolbachia infected, - = Wolbachia uninfected
Samples with fewer than 10 embryos were removed from analysis. Rationale described in methods.
	[2d.Mo;M;-]x[F;-]				[5d.Mo;M;-]x[F;-]				[11d.Mo;M;-]x[F;-]				[2d.Mo;M;+]x[F;-]				[5d.Mo;M;+]x[F;-]				[11d.Mo;M;+]x[F;-]
	0 h Count	30 h Count	% Hatching		0 h Count	30 h Count	% Hatching		0 h Count	30 h Count	% Hatching		0 h Count	30 h Count	% Hatching		0 h Count	30 h Count	% Hatching		0 h Count	30 h Count	% Hatching
	25	18	28		25	5	80		32	5	84.4		27	26	3.7		42	42	0		28	28	0
	29	6	79.3		25	8	68		32	2	93.8		28	26	7.1		43	35	18.6		36	36	0
	30	5	83.3		25	4	84		34	5	85.3		29	23	20.7		45	40	11.1		37	34	8.1
	32	4	87.5		25	2	92		34	4	88.2		31	31	0		47	42	10.6		47	45	4.3
	36	6	83.3		30	16	46.7		39	0	100		35	24	31.4		50	44	12		51	47	7.8
	36	2	94.4		31	7	77.4		43	9	79.1		35	31	11.4		51	32	37.3		52	52	0
	38	5	86.8		33	5	84.8		47	0	100		36	26	27.8		54	50	7.4		53	53	0
	39	5	87.2		36	5	86.1		48	6	87.5		38	18	52.6		57	47	17.5		53	53	0
	43	4	90.7		37	17	54.1		58	6	89.7		41	40	2.4		65	61	6.2		54	36	33.3
	43	3	93		48	3	93.8		59	1	98.3		44	24	45.5		66	66	0		54	54	0
	44	1	97.7		49	3	93.9		64	4	93.8		44	37	15.9						57	51	10.5
	46	4	91.3		49	6	87.8		71	12	83.1		46	43	6.5						58	58	0
	56	5	91.1		50	1	98						48	25	47.9						60	57	5
	58	0	100		51	10	80.4						49	34	30.6						62	56	9.7
	58	7	87.9		53	5	90.6						56	46	17.9						63	59	6.3
	58	4	93.1		59	5	91.5						59	56	5.1						64	3	95.3
	59	12	79.7		59	6	89.8						60	60	0						65	65	0
	62	3	95.2		61	5	91.8						69	49	29						66	58	12.1
	69	4	94.2		65	3	95.4						71	52	26.8						70	70	0
	73	4	94.5		70	6	91.4						87	67	23						71	61	14.1
	73	6	91.8																		72	72	0
	82	3	96.3																		76	76	0
																					79	78	1.3
																					80	76	5
																					91	86	5.5

## Sheet: Fig. S4 Female ab
Fig. S4
Experiment: Wolbachia densities in abdomens of 2- and 11-day-old grandmothers.
Key: #d. = age, v = virgin, nv = not virgin
Samples are single female abdomens from infected y1w* flies.
Each data point is the average of three technical replicates.
		Average experimental CT value		Average control CT value
	Sample	Tested experimental	House keeping experimental	Tested control	Housekeeping control	Experimental delta CT	Control delta CT	Delta delta CT	Expression fold change
	2d. v 1	19.67	21.52	21.01	21.87	-1.84	-0.86	-0.987314	1.98249
	2d. v 2	23.83	27.28	21.01	21.87	-3.45	-0.86	-2.59712	6.05076
	2d. v 3	22.61	24.39	21.01	21.87	-1.78	-0.86	-0.926924	1.90122
	2d. v 4	20.59	22.06	21.01	21.87	-1.47	-0.86	-0.613801	1.53029
	2d. v 5	21.23	22.34	21.01	21.87	-1.1	-0.86	-0.247621	1.18725
	2d. v 6	21.65	23.57	21.01	21.87	-1.92	-0.86	-1.06462	2.09163
	2d. v 7	21.43	24.39	21.01	21.87	-2.96	-0.86	-2.10755	4.3096
	2d. v 8	21.39	22.92	21.01	21.87	-1.53	-0.86	-0.668609	1.58954
	2d. v 9	20.42	22.32	20.85	21.88	-1.9	-1.03	-0.87678	1.83627
	2d. v 10	21.9	23.62	20.85	21.88	-1.71	-1.03	-0.685876	1.60868
	2d. v 11	21.61	23.9	20.85	21.88	-2.29	-1.03	-1.26555	2.40418
	2d. v 12	20.91	22.53	20.85	21.88	-1.62	-1.03	-0.595678	1.51118
	2d. v 13	20.22	21.82	20.85	21.88	-1.6	-1.03	-0.575936	1.49064
	2d. v 14	20.2	21.88	20.85	21.88	-1.69	-1.03	-0.661388	1.5816
	2d. v 15	22.26	23.88	21.05	21.8	-1.61	-0.75	-0.864699	1.82096
	2d. v 16	20.55	21.86	21.05	21.8	-1.31	-0.75	-0.562866	1.4772
	2d. v 17	23.2	25.08	21.05	21.8	-1.87	-0.75	-1.12434	2.18002
	2d. v 18	20.62	22.45	21.05	21.8	-1.83	-0.75	-1.07944	2.11321
	11d. v 1	21.2	23.86	21.01	21.87	-2.66	-0.86	-1.80266	3.48864
	11d. v 2	19.45	22.32	21.01	21.87	-2.86	-0.86	-2.00712	4.0198
	11d. v 3	25.05	27.24	21.01	21.87	-2.19	-0.86	-1.33525	2.52319
	11d. v 4	19.91	23.2	21.01	21.87	-3.29	-0.86	-2.43368	5.40272
	11d. v 5	19.5	22.01	21.01	21.87	-2.51	-0.86	-1.65087	3.14022
	11d. v 6	19.32	23.2	21.01	21.87	-3.88	-0.86	-3.0208	8.11615
	11d. v 7	19.28	22.22	21.01	21.87	-2.94	-0.86	-2.08615	4.24615
	11d. v 8	20.62	23.63	20.85	21.88	-3.01	-1.03	-1.984	3.95589
	11d. v 9	19.2	22.43	20.85	21.88	-3.23	-1.03	-2.20748	4.61867
	11d. v 10	20.37	23.55	20.85	21.88	-3.18	-1.03	-2.15721	4.46052
	11d. v 11	19.93	23.37	20.85	21.88	-3.43	-1.03	-2.40942	5.31262
	11d. v 12	20.67	23.46	20.85	21.88	-2.79	-1.03	-1.76418	3.39681
	11d. v 13	19.09	21.95	20.85	21.88	-2.86	-1.03	-1.83481	3.56723
	11d. v 14	20.44	23.53	21.05	21.8	-3.09	-0.75	-2.33922	5.06028
	11d. v 15	20.64	24.72	21.05	21.8	-4.08	-0.75	-3.33131	10.0652
	11d. v 16	20.8	22.74	21.05	21.8	-1.94	-0.75	-1.19238	2.2853
	11d. v 17	20.35	22.19	21.05	21.8	-1.85	-0.75	-1.09842	2.1412
	2d. nv 1	22.09	24.83	19.98	20.92	-2.74	-0.93	-1.80876	3.5034
	2d. nv 2	22.88	25.22	19.98	20.92	-2.34	-0.93	-1.40961	2.65666
	2d. nv 3	20.88	21.72	19.98	20.92	-0.85	-0.93	0.0882273	0.940678
	2d. nv 4	21.51	21.46	20.17	20.95	0.05	-0.78	0.825596	0.564249
	2d. nv 5	26.24	28.13	20.17	20.95	-1.88	-0.78	-1.10953	2.15776
	2d. nv 6	20.84	22.35	20.17	20.95	-1.51	-0.78	-0.738084	1.66796
	2d. nv 7	21.73	23.69	20.17	20.95	-1.96	-0.78	-1.18908	2.28008
	11d. nv 1	21.88	23.58	19.98	20.92	-1.7	-0.93	-0.767231	1.702
	11d. nv 2	19.81	21.87	19.98	20.92	-2.06	-0.93	-1.13049	2.18933
	11d. nv 3	19.73	21.94	19.98	20.92	-2.2	-0.93	-1.2678	2.40793
	11d. nv 4	19.91	22.62	19.98	20.92	-2.71	-0.93	-1.77454	3.42128
	11d. nv 5	20.45	22.68	20.17	20.95	-2.24	-0.78	-1.45992	2.75094
	11d. nv 6	20.11	22.25	20.17	20.95	-2.14	-0.78	-1.36195	2.57033
	11d. nv 7	20.41	22.22	20.17	20.95	-1.81	-0.78	-1.03538	2.04965
	11d. nv 8	20.58	22.77	20.17	20.95	-2.19	-0.78	-1.4133	2.66345
